# Supplementary material for: Young adults’ BMI and changes in romantic relationship status during the first semester of college
Source: PLoS One. 2020 Mar 26;15(3):e0230806. doi: 10.1371/journal.pone.0230806 (PMC7098573; doi:10.1371/journal.pone.0230806)
Supplement: S1 Dataset — (CSV) [file pone.0230806.s001.csv]

pid	gender	white	pell	residencehall	T1relationshipstatus	T1relationshipduration	T1relationshiptime	T1weightdiscrimination	T1bmi	T1relationshipstatus
10000	F	1	0	A	0	NA	NA	1	19	0
10001	F	1	0	A	1	OneYearOrLess	1	0	20	NA
10002	M	1	0	A	1	OneYearOrLess	1	0	21	1
10003	M	0	0	C	1	NA	0	1	26	NA
10004	F	0	1	A	0	NA	NA	1	22	NA
10005	M	0	1	F	0	NA	NA	1	23	NA
10006	F	1	0	F	0	NA	NA	1	26	0
10007	F	1	0	A	1	OneYearOrLess	0	0	21	1
10008	F	0	1	E	0	NA	NA	0	29	NA
10009	F	0	1	E	0	NA	NA	0	28	0
10010	F	0	0	F	0	NA	NA	0	20	0
10011	M	0	1	E	0	NA	NA	1	24	NA
10012	F	0	1	A	1	MoreOneYear	1	0	30	NA
10013	F	0	0	A	0	NA	NA	0	22	NA
10014	F	1	0	E	0	NA	NA	1	28	NA
10015	F	1	0	C	0	NA	NA	1	30	0
10016	F	1	1	D	1	OneYearOrLess	1	0	19	NA
10017	M	0	0	E	0	NA	NA	0	25	NA
10018	M	0	1	A	1	OneYearOrLess	0	1	25	1
10019	F	1	0	C	0	NA	NA	1	19	NA
10020	F	1	0	D	1	MoreOneYear	1	1	26	NA
10021	M	1	0	C	0	NA	NA	1	21	0
10022	F	0	0	C	1	OneYearOrLess	1	0	32	1
10023	M	0	1	A	1	OneYearOrLess	0	0	28	NA
10024	M	0	0	A	0	NA	NA	1	34	NA
10025	F	0	0	C	1	MoreOneYear	1	1	22	NA
10026	F	0	0	A	0	NA	NA	1	22	0
10027	F	1	0	A	1	MoreOneYear	1	0	20	1
10028	M	0	0	F	0	NA	NA	1	20	NA
10029	F	0	1	C	0	NA	NA	0	28	0
10030	F	1	0	A	0	NA	NA	0	23	NA
10031	F	0	0	A	0	NA	NA	1	22	0
10032	M	0	0	A	1	OneYearOrLess	1	0	23	0
10033	F	0	0	A	0	NA	NA	0	29	0
10034	F	1	0	C	0	NA	NA	1	26	0
10035	M	1	0	A	1	OneYearOrLess	1	1	19	1
10036	M	1	0	A	0	NA	NA	0	24	1
10037	F	1	0	C	0	NA	NA	0	26	NA
10038	M	0	0	A	0	NA	NA	0	20	0
10039	F	0	0	A	0	NA	NA	1	22	0
10040	M	1	0	G	0	NA	NA	1	22	0
10041	F	1	0	A	0	NA	NA	0	24	0
10042	F	1	0	A	0	NA	NA	1	20	0
10043	F	1	0	D	0	NA	NA	1	36	0
10044	F	0	0	A	0	NA	NA	1	25	0
10045	M	1	0	A	0	NA	NA	0	21	NA
10046	F	0	0	F	0	NA	NA	1	21	NA
10047	F	0	1	A	1	MoreOneYear	0	1	21	1
10048	F	1	0	A	0	NA	NA	0	21	0
10049	F	1	0	F	0	NA	NA	1	19	NA
10050	F	0	1	A	0	NA	NA	0	18	0
10051	M	1	0	A	0	NA	NA	1	24	0
10052	F	0	0	D	1	MoreOneYear	1	1	22	1
10053	M	1	0	A	0	NA	NA	1	37	NA
10054	F	1	0	A	0	NA	NA	0	22	NA
10055	F	0	0	A	0	NA	NA	1	27	NA
10056	M	1	0	D	0	NA	NA	1	17	0
10057	M	0	1	E	0	NA	NA	1	20	0
10058	F	0	1	E	1	NA	0	0	19	0
10059	M	1	1	A	1	MoreOneYear	1	0	19	NA
10060	F	0	1	F	1	OneYearOrLess	1	1	27	1
10061	F	0	0	C	0	NA	NA	1	17	NA
10062	F	1	1	C	0	NA	NA	1	22	NA
10063	F	0	1	F	0	NA	NA	0	29	0
10064	M	1	1	F	0	NA	NA	1	21	NA
10065	M	0	1	C	0	NA	NA	1	25	NA
10066	M	0	1	C	0	NA	NA	0	28	NA
10067	M	1	0	A	0	NA	NA	1	20	0
10068	M	0	0	E	0	NA	NA	1	19	NA
10069	F	0	1	A	1	MoreOneYear	0	0	18	NA
10070	F	1	0	A	0	NA	NA	0	25	0
10071	M	1	1	F	0	NA	NA	0	21	NA
10072	F	0	0	F	0	NA	NA	1	20	NA
10073	F	1	0	E	1	OneYearOrLess	0	1	24	NA
10074	F	0	1	F	1	OneYearOrLess	1	0	23	NA
10075	F	0	1	B	0	NA	NA	1	30	NA
10076	M	1	0	E	0	NA	NA	1	43	NA
10077	M	1	0	E	0	NA	NA	1	27	1
10078	F	0	0	A	1	OneYearOrLess	1	0	20	1
10079	F	1	0	A	1	OneYearOrLess	0	0	20	1
10080	F	0	0	A	0	NA	NA	1	26	0
10081	M	0	0	A	0	NA	NA	1	28	0
10082	M	1	0	C	0	NA	NA	1	21	NA
10083	F	1	0	A	1	OneYearOrLess	0	1	24	0
10084	M	0	0	D	0	NA	NA	1	31	NA
10085	F	0	0	D	0	NA	NA	1	24	0
10086	F	1	0	A	0	NA	NA	1	21	0
10087	M	1	0	D	0	NA	NA	1	23	NA
10088	M	0	0	B	0	NA	NA	1	19	0
10089	F	1	0	F	0	NA	NA	1	22	NA
10090	F	1	1	D	0	NA	NA	1	21	NA
10091	F	0	1	A	0	NA	NA	1	21	0
10092	F	0	1	A	0	NA	NA	1	24	NA
10093	F	0	0	A	1	MoreOneYear	0	1	21	1
10094	F	0	0	D	0	NA	NA	0	20	0
10095	F	0	0	C	0	NA	NA	0	17	NA
10096	F	0	1	C	0	NA	NA	1	27	0
10097	F	1	0	C	1	OneYearOrLess	0	1	21	NA
10098	M	1	0	B	0	NA	NA	0	24	NA
10099	M	1	1	C	0	NA	NA	0	24	0
10100	F	1	1	A	0	NA	NA	1	33	0
10101	F	0	0	A	0	NA	NA	1	28	0
10102	F	0	0	A	0	NA	NA	1	21	0
10103	F	1	0	C	0	NA	NA	1	18	NA
10104	F	0	1	F	1	OneYearOrLess	1	1	17	NA
10105	M	0	0	E	0	NA	NA	1	32	NA
10106	M	1	0	A	0	NA	NA	0	33	NA
10107	M	0	1	A	0	NA	NA	1	25	NA
10108	F	0	1	A	1	OneYearOrLess	0	0	28	1
10109	F	0	0	A	0	NA	NA	1	25	1
10110	F	1	0	C	1	MoreOneYear	1	1	20	0
10111	F	1	0	A	0	NA	NA	1	27	1
10112	F	0	0	A	0	NA	NA	1	28	NA
10113	F	0	0	D	1	MoreOneYear	0	1	21	NA
10114	M	1	0	G	0	NA	NA	0	24	NA
10115	F	0	1	F	1	OneYearOrLess	1	1	21	1
10116	F	1	0	A	0	NA	NA	0	21	0
10117	F	1	0	C	0	NA	NA	1	26	NA
10118	F	0	0	F	0	NA	NA	0	23	1
10119	M	1	0	F	0	NA	NA	1	21	NA
10120	F	1	0	A	0	NA	NA	1	22	0
10121	F	1	0	C	0	NA	NA	1	22	NA
10122	M	1	0	A	0	NA	NA	0	24	NA
10123	M	0	0	A	0	NA	NA	0	22	0
10124	F	1	0	A	0	NA	NA	1	24	1
10125	F	0	0	C	0	NA	NA	1	27	NA
10126	F	0	0	A	0	NA	NA	0	28	0
10127	F	1	0	A	1	OneYearOrLess	0	1	20	NA
10128	F	1	1	A	0	NA	NA	1	27	0
10129	M	1	1	A	1	MoreOneYear	1	1	21	1
10130	F	1	0	A	1	MoreOneYear	0	0	21	NA
10131	F	1	0	C	1	OneYearOrLess	1	1	19	NA
10132	M	1	0	C	0	NA	NA	0	22	0
10133	F	0	1	C	1	NA	1	0	20	1
10134	F	1	1	D	0	NA	NA	0	28	0
10135	F	0	1	E	1	MoreOneYear	1	1	25	NA
10136	M	1	0	A	0	NA	NA	1	19	NA
10137	F	1	0	F	0	NA	NA	0	22	0
10138	F	1	0	E	0	NA	NA	0	19	NA
10139	F	0	0	A	1	NA	0	0	21	1
10140	F	0	0	E	1	MoreOneYear	1	0	23	0
10141	M	1	0	C	0	NA	NA	1	21	0
10142	F	0	1	A	0	NA	NA	1	22	0
10143	F	1	0	A	0	NA	NA	1	28	0
10144	F	1	0	F	1	MoreOneYear	1	0	19	1
10145	M	1	0	C	0	NA	NA	1	27	0
10146	M	0	0	E	0	NA	NA	0	21	NA
10147	M	1	0	C	0	NA	NA	0	19	0
10148	M	0	1	E	0	NA	NA	1	24	0
10149	F	0	1	D	0	NA	NA	0	21	NA
10150	M	0	0	A	1	OneYearOrLess	1	1	24	1
10151	F	1	1	A	0	NA	NA	1	25	1
10152	F	1	0	C	0	NA	NA	1	19	NA
10153	M	1	0	C	1	MoreOneYear	0	1	21	NA
10154	M	0	1	A	0	NA	NA	1	26	0
10155	F	0	1	C	0	NA	NA	1	21	NA
10156	F	1	0	E	1	MoreOneYear	1	1	23	1
10157	M	0	0	A	0	NA	NA	0	32	NA
10158	F	0	0	C	0	NA	NA	0	31	0
10159	F	1	0	C	1	NA	1	1	20	0
10160	F	1	1	A	1	MoreOneYear	1	0	33	NA
10161	M	1	0	C	0	NA	NA	1	24	NA
10162	M	0	0	C	0	NA	NA	1	18	NA
10163	F	1	1	A	0	NA	NA	1	31	0
10164	F	1	0	A	0	NA	NA	1	22	NA
10165	M	1	1	A	0	NA	NA	0	25	0
10166	F	0	0	A	1	MoreOneYear	1	1	24	1
10167	F	0	0	A	0	NA	NA	1	20	0
10168	F	1	0	G	0	NA	NA	1	23	NA
10169	F	0	0	C	0	NA	NA	0	30	0
10170	F	0	1	C	1	MoreOneYear	1	0	25	NA
10171	M	1	0	C	0	NA	NA	0	24	0
10172	M	0	1	C	0	NA	NA	1	17	0
10173	M	0	1	A	0	NA	NA	1	28	0
10174	F	0	1	B	1	MoreOneYear	1	0	33	1
10175	M	0	0	C	1	MoreOneYear	1	1	27	0
10176	F	1	0	A	0	NA	NA	1	25	0
10177	F	0	0	C	0	NA	NA	1	17	0
10178	M	0	0	A	0	NA	NA	1	18	0
10179	M	0	1	F	0	NA	NA	1	25	NA
10180	F	1	0	C	0	NA	NA	1	22	NA
10181	F	1	0	A	1	MoreOneYear	0	0	19	1
10182	F	1	1	F	0	NA	NA	0	24	0
10183	M	0	0	E	0	NA	NA	0	23	NA
10184	M	0	0	C	0	NA	NA	1	22	NA
10185	F	1	1	E	1	OneYearOrLess	1	1	24	0
10186	M	1	0	C	0	NA	NA	0	18	NA
10187	M	0	0	G	0	NA	NA	0	21	0
10188	F	0	0	E	1	MoreOneYear	0	0	18	NA
10189	F	1	0	D	0	NA	NA	0	18	0
10190	F	0	1	E	0	NA	NA	0	47	NA
10191	F	0	1	D	0	NA	NA	0	37	0
10192	M	1	0	A	0	NA	NA	1	25	NA
10193	F	0	0	C	0	NA	NA	1	19	0
10194	M	0	0	A	0	NA	NA	0	34	0
10195	F	1	0	F	0	NA	NA	1	24	NA
10196	F	0	1	C	0	NA	NA	0	25	0
10197	F	0	0	A	1	OneYearOrLess	0	1	20	0
10198	F	1	0	A	0	NA	NA	0	26	0
10199	F	1	0	C	0	NA	NA	1	19	NA
10200	M	0	1	C	0	NA	NA	1	22	0
10201	M	0	1	F	0	NA	NA	0	28	NA
10202	F	1	0	A	0	NA	NA	1	21	NA
10203	M	0	0	F	0	NA	NA	1	24	NA
10204	M	0	0	A	1	MoreOneYear	0	1	26	1
10205	M	1	1	A	0	NA	NA	1	29	NA
10206	M	1	1	E	0	NA	NA	1	21	NA
10207	F	0	0	C	0	NA	NA	1	19	NA
10208	F	0	0	A	1	NA	0	1	26	NA
10209	M	1	0	A	1	OneYearOrLess	0	1	26	NA
10210	F	0	1	A	1	MoreOneYear	1	0	28	1
10211	F	1	0	A	0	NA	NA	1	20	1
10212	F	0	0	C	0	NA	NA	1	23	NA
10213	F	0	0	B	1	OneYearOrLess	0	0	21	1
10214	M	1	0	A	0	NA	NA	1	20	NA
10215	F	1	0	E	1	MoreOneYear	1	1	17	NA
10216	F	1	0	A	1	OneYearOrLess	1	1	23	1
10217	F	0	0	B	1	MoreOneYear	0	0	21	1
10218	F	0	1	C	0	NA	NA	1	34	0
10219	F	0	1	E	1	MoreOneYear	1	0	21	NA
10220	F	1	0	C	1	OneYearOrLess	0	0	23	1
10221	F	0	1	A	1	OneYearOrLess	1	0	18	1
10222	M	1	0	A	1	OneYearOrLess	0	0	19	1
10223	F	0	1	B	1	MoreOneYear	1	0	26	1
10224	F	1	1	E	0	NA	NA	1	21	NA
10225	F	0	1	C	0	NA	NA	0	20	0
10226	F	0	1	C	1	OneYearOrLess	1	0	26	NA
10227	M	1	0	F	0	NA	NA	1	25	0
10228	M	1	0	A	0	NA	NA	0	25	NA
10229	F	0	0	G	0	NA	NA	0	28	0
10230	M	0	0	C	1	OneYearOrLess	1	0	25	1
10231	M	0	1	C	1	MoreOneYear	1	0	19	NA
10232	F	0	0	F	1	MoreOneYear	1	0	22	NA
10233	F	1	0	A	0	NA	NA	0	24	0
10234	M	0	1	E	0	NA	NA	1	24	1
10235	F	0	1	E	0	NA	NA	1	17	NA
10236	M	1	0	G	1	OneYearOrLess	1	1	24	NA
10237	M	1	0	E	1	MoreOneYear	0	0	24	NA
10238	M	1	1	D	0	NA	NA	1	21	0
10239	M	0	0	A	0	NA	NA	1	38	0
10240	F	1	0	E	0	NA	NA	1	22	NA
10241	F	1	0	A	0	NA	NA	1	32	NA
10242	F	1	0	A	1	MoreOneYear	0	1	20	NA
10243	M	0	0	C	0	NA	NA	1	22	0
10244	M	0	0	F	0	NA	NA	0	18	NA
10245	F	0	1	G	0	NA	NA	1	19	0
10246	F	1	0	A	0	NA	NA	1	21	NA
10247	M	0	1	A	0	NA	NA	0	28	0
10248	F	0	0	A	1	OneYearOrLess	1	1	22	NA
10249	M	0	1	C	0	NA	NA	1	19	0
10250	M	1	1	E	0	NA	NA	0	33	NA
10251	F	1	0	C	1	NA	1	1	22	NA
10252	F	1	0	C	1	MoreOneYear	1	1	21	NA
10253	F	0	0	A	1	MoreOneYear	0	0	22	1
10254	F	1	1	A	0	NA	NA	1	23	NA
10255	F	1	1	F	0	NA	NA	0	30	0
10256	F	1	0	C	0	NA	NA	1	25	1
10257	F	1	1	C	1	OneYearOrLess	1	1	31	NA
10258	M	0	0	A	0	NA	NA	1	24	NA
10259	M	1	0	F	0	NA	NA	1	23	NA
10260	F	1	0	E	0	NA	NA	0	21	NA
10261	F	1	0	C	0	NA	NA	1	17	0
10262	M	0	0	A	0	NA	NA	0	22	NA
10263	M	0	1	A	1	MoreOneYear	0	0	27	0
10264	F	1	0	A	1	OneYearOrLess	0	1	20	NA
10265	F	0	0	B	1	MoreOneYear	1	1	22	NA
10266	F	0	0	C	0	NA	NA	1	20	1
10267	M	1	0	E	0	NA	NA	1	22	NA
10268	F	1	0	F	0	NA	NA	0	20	NA
10269	F	0	0	E	0	NA	NA	1	25	0
10270	M	1	0	C	1	OneYearOrLess	1	1	19	NA
10271	F	1	1	C	1	MoreOneYear	1	0	21	NA
10272	M	0	1	E	0	NA	NA	1	20	NA
10273	M	1	1	C	0	NA	NA	0	19	1
10274	M	0	0	C	0	NA	NA	0	23	1
10275	F	0	1	C	0	NA	NA	0	31	NA
10276	F	1	0	A	1	OneYearOrLess	0	1	22	NA
10277	F	1	0	A	0	NA	NA	1	21	0
10278	M	0	0	A	0	NA	NA	0	26	0
10279	F	0	1	E	1	NA	0	0	23	NA
10280	F	0	0	D	0	NA	NA	1	26	0
10281	M	1	0	E	1	MoreOneYear	1	1	19	1
10282	F	0	0	A	0	NA	NA	0	24	1
10283	F	1	1	A	0	NA	NA	0	27	0
10284	M	1	0	A	0	NA	NA	1	29	NA
10285	F	1	0	C	0	NA	NA	0	21	0
10286	F	0	1	C	0	NA	NA	0	20	1
10287	F	0	0	A	0	NA	NA	0	31	NA
10288	F	1	0	C	1	MoreOneYear	1	0	18	NA
10289	F	1	0	A	0	NA	NA	1	28	0
10290	F	1	0	G	0	NA	NA	1	20	NA
10291	M	1	0	A	0	NA	NA	1	24	0
10292	F	1	0	C	1	OneYearOrLess	1	1	19	NA
10293	M	1	0	D	1	OneYearOrLess	1	0	20	1
10294	M	0	0	F	0	NA	NA	0	32	NA
10295	F	1	0	C	1	MoreOneYear	1	1	20	NA
10296	F	0	1	E	0	NA	NA	0	22	0
10297	F	0	1	A	1	MoreOneYear	1	0	21	NA
10298	F	1	0	C	0	NA	NA	1	18	NA
10299	M	0	0	A	0	NA	NA	0	28	NA
10300	M	0	1	A	0	NA	NA	1	27	0
10301	F	0	1	B	0	NA	NA	1	24	0
10302	M	1	0	A	0	NA	NA	1	21	NA
10303	M	1	1	E	1	NA	1	1	26	NA
10304	M	0	0	E	0	NA	NA	1	26	0
10305	F	0	0	C	0	NA	NA	1	23	0
10306	M	0	0	A	0	NA	NA	1	20	NA
10307	F	0	1	A	0	NA	NA	0	22	0
10308	F	1	0	A	0	NA	NA	1	19	0
10309	F	1	0	F	0	NA	NA	1	24	NA
10310	M	0	0	A	0	NA	NA	1	23	NA
10311	F	1	0	E	1	OneYearOrLess	1	1	17	0
10312	M	0	0	A	0	NA	NA	0	30	NA
10313	F	1	0	A	0	NA	NA	1	22	NA
10314	F	1	0	A	0	NA	NA	0	26	0
10315	M	0	0	C	0	NA	NA	1	21	NA
10316	F	0	1	E	0	NA	NA	1	24	0
10317	F	0	1	E	0	NA	NA	1	20	NA
10318	F	1	0	D	0	NA	NA	1	20	NA
10319	M	0	1	A	0	NA	NA	0	30	NA
10320	M	0	0	C	1	MoreOneYear	1	1	22	NA
10321	F	1	0	D	0	NA	NA	1	19	NA
10322	F	1	0	F	0	NA	NA	1	21	1
10323	F	1	0	C	1	NA	1	0	27	1
10324	F	1	1	C	0	NA	NA	0	36	NA
10325	F	0	1	E	0	NA	NA	0	26	0
10326	F	0	0	C	0	NA	NA	1	18	0
10327	F	1	0	A	0	NA	NA	1	24	0
10328	F	1	0	A	1	MoreOneYear	0	1	22	1
10329	F	0	0	A	0	NA	NA	1	22	0
10330	F	1	1	B	0	NA	NA	0	22	0
10331	F	0	0	C	0	NA	NA	1	23	NA
10332	F	0	1	E	1	OneYearOrLess	0	1	19	NA
10333	F	1	0	A	1	MoreOneYear	0	1	27	1
10334	F	0	1	A	0	NA	NA	0	25	0
10335	F	1	0	A	0	NA	NA	1	22	0
10336	M	1	0	E	0	NA	NA	1	29	NA
10337	F	1	1	A	1	OneYearOrLess	1	0	36	1
10338	M	0	0	B	0	NA	NA	0	24	0
10339	M	0	0	A	0	NA	NA	1	22	NA
10340	M	0	1	C	0	NA	NA	0	29	NA
10341	F	0	0	E	0	NA	NA	1	23	0
10342	F	1	0	F	0	NA	NA	0	19	1
10343	M	1	0	E	0	NA	NA	1	22	NA
10344	M	1	1	G	1	OneYearOrLess	1	0	19	NA
10345	F	1	0	A	0	NA	NA	1	23	0
10346	F	0	0	A	1	OneYearOrLess	0	1	25	1
10347	F	0	1	C	1	MoreOneYear	0	0	20	NA
10348	F	0	1	A	1	NA	0	0	34	NA
10349	M	1	0	C	0	NA	NA	0	23	NA
10350	M	1	0	A	0	NA	NA	1	19	0
10351	M	0	0	C	0	NA	NA	1	19	NA
10352	M	0	1	A	0	NA	NA	1	20	0
10353	M	1	0	A	1	OneYearOrLess	0	1	28	NA
10354	F	0	0	F	0	NA	NA	0	22	NA
10355	F	0	1	A	1	MoreOneYear	1	1	18	1
10356	M	1	1	C	0	NA	NA	1	23	NA
10357	F	0	1	C	0	NA	NA	1	24	NA
10358	F	0	1	C	1	OneYearOrLess	1	0	26	NA
10359	F	1	0	F	1	MoreOneYear	1	0	28	NA
10360	F	1	0	F	1	MoreOneYear	0	0	22	0
10361	M	0	1	C	0	NA	NA	1	31	0
10362	F	1	0	E	0	NA	NA	1	21	0
10363	M	1	0	A	0	NA	NA	1	21	NA
10364	F	0	0	E	1	NA	1	1	26	NA
10365	F	1	0	A	0	NA	NA	0	25	0
10366	F	1	1	C	1	NA	1	1	21	1
10367	F	0	0	A	1	OneYearOrLess	0	1	22	0
10368	F	0	0	A	1	OneYearOrLess	0	0	20	1
10369	F	0	1	F	0	NA	NA	0	19	NA
10370	M	0	1	C	0	NA	NA	0	22	0
10371	M	1	0	F	0	NA	NA	0	19	NA
10372	M	0	1	F	0	NA	NA	0	19	NA
10373	F	0	1	E	0	NA	NA	1	19	1
10374	M	0	0	C	0	NA	NA	1	26	NA
10375	M	1	0	A	0	NA	NA	0	21	0
10376	F	1	0	C	0	NA	NA	1	20	NA
10377	M	0	0	C	0	NA	NA	0	27	NA
10378	M	1	1	C	1	OneYearOrLess	1	1	24	1
10379	F	0	1	C	1	NA	1	1	18	NA
10380	F	1	1	E	1	OneYearOrLess	1	0	19	NA
10381	F	1	0	A	0	NA	NA	1	21	NA
10382	M	0	1	C	1	NA	1	1	22	1
10383	M	0	0	B	0	NA	NA	1	18	NA
10384	F	1	0	A	1	MoreOneYear	0	1	21	NA
10385	F	0	0	F	0	NA	NA	0	36	0
10386	F	0	1	C	0	NA	NA	1	23	NA
10387	M	1	0	A	1	NA	1	1	20	NA
10388	F	1	1	A	1	OneYearOrLess	0	1	25	1
10389	M	0	0	A	0	NA	NA	0	24	NA
10390	F	1	0	E	1	MoreOneYear	1	0	27	NA
10391	F	0	0	A	1	MoreOneYear	1	0	22	1
10392	F	0	1	A	1	OneYearOrLess	0	1	20	NA
10393	M	1	0	A	1	OneYearOrLess	1	0	24	NA
10394	M	0	0	D	0	NA	NA	1	22	NA
10395	M	1	1	A	0	NA	NA	1	20	NA
10396	F	1	0	C	1	OneYearOrLess	1	1	21	1
10397	M	0	0	C	0	NA	NA	1	19	NA
10398	M	1	0	C	0	NA	NA	1	22	NA
10399	F	1	0	C	0	NA	NA	1	22	0
10400	F	0	0	A	0	NA	NA	1	21	0
10401	M	0	1	E	1	OneYearOrLess	1	0	38	0
10402	F	1	0	C	0	NA	NA	1	19	NA
10403	F	1	0	E	0	NA	NA	1	21	NA
10404	M	0	0	C	1	OneYearOrLess	0	1	28	NA
10405	M	1	0	F	1	MoreOneYear	1	0	23	NA
10406	M	0	0	B	0	NA	NA	0	20	NA
10407	F	0	1	C	0	NA	NA	1	25	NA
10408	F	0	1	E	1	MoreOneYear	1	1	19	1
10409	M	1	0	A	0	NA	NA	1	19	NA
10410	F	1	0	A	0	NA	NA	1	20	0
10411	F	0	0	E	0	NA	NA	1	26	NA
10412	F	1	0	D	0	NA	NA	0	21	NA
10413	F	0	1	C	0	NA	NA	0	36	0
10414	M	0	1	E	0	NA	NA	1	22	NA
10415	M	1	0	E	0	NA	NA	1	24	NA
10416	M	1	0	G	0	NA	NA	1	26	NA
10417	F	0	0	A	0	NA	NA	1	21	0
10418	F	1	0	A	0	NA	NA	1	23	0
10419	F	0	1	C	0	NA	NA	0	29	0
10420	M	0	0	A	0	NA	NA	1	25	1
10421	F	1	1	F	0	NA	NA	0	20	NA
10422	M	1	0	C	0	NA	NA	1	20	0
10423	F	1	0	E	1	MoreOneYear	0	0	20	1
10424	M	1	0	G	1	OneYearOrLess	1	1	18	NA
10425	F	0	0	C	0	NA	NA	1	23	NA
10426	M	1	1	A	0	NA	NA	1	33	0
10427	M	1	0	E	1	MoreOneYear	0	0	20	NA
10428	F	1	1	C	0	NA	NA	0	21	NA
10429	M	1	0	A	0	NA	NA	0	38	NA
10430	F	1	0	E	1	MoreOneYear	0	0	30	NA
10431	F	0	1	A	0	NA	NA	0	26	0
10432	M	1	0	C	0	NA	NA	1	26	NA
10433	F	1	0	F	1	OneYearOrLess	0	0	18	1
10434	F	0	1	C	1	OneYearOrLess	0	1	20	NA
10435	F	0	1	A	0	NA	NA	1	20	0
10436	F	0	1	E	0	NA	NA	1	23	NA
10437	F	1	0	A	0	NA	NA	1	21	NA
10438	M	1	1	A	0	NA	NA	1	26	NA
10439	F	0	1	C	0	NA	NA	1	23	NA
10440	M	0	0	B	0	NA	NA	1	30	0
10441	F	0	1	A	0	NA	NA	0	26	NA
10442	F	0	0	C	0	NA	NA	1	22	1
10443	F	1	1	A	0	NA	NA	1	30	0
10444	F	1	0	D	0	NA	NA	1	21	0
10445	F	0	0	A	0	NA	NA	1	20	NA
10446	M	0	0	A	0	NA	NA	1	28	NA
10447	F	0	1	C	0	NA	NA	0	23	NA
10448	M	1	0	C	0	NA	NA	1	26	NA
10449	F	0	1	C	0	NA	NA	1	27	0
10450	F	0	0	A	0	NA	NA	1	27	NA
10451	F	0	0	E	0	NA	NA	0	25	NA
10452	F	1	0	A	0	NA	NA	1	27	0
10453	F	0	0	A	0	NA	NA	0	25	0
10454	F	1	1	F	0	NA	NA	1	21	0
10455	F	0	0	G	0	NA	NA	0	18	NA
10456	F	0	0	C	1	NA	1	1	19	NA
10457	M	1	0	E	0	NA	NA	1	20	NA
10458	F	0	0	C	1	MoreOneYear	1	0	25	1
10459	F	1	0	F	1	OneYearOrLess	0	1	21	NA
10460	F	0	1	C	0	NA	NA	0	58	0
10461	F	0	0	C	1	MoreOneYear	0	1	19	1
10462	M	1	0	C	1	OneYearOrLess	0	1	25	1
10463	M	0	0	C	0	NA	NA	1	31	NA
10464	M	0	0	C	0	NA	NA	1	21	NA
10465	F	1	0	A	0	NA	NA	0	19	NA
10466	F	0	1	F	0	NA	NA	1	19	0
10467	M	0	0	C	1	OneYearOrLess	0	1	20	NA
10468	F	1	0	A	0	NA	NA	1	22	1
10469	F	1	0	F	0	NA	NA	1	19	NA
10470	M	0	1	F	0	NA	NA	1	24	0
10471	F	0	0	C	0	NA	NA	1	25	0
10472	F	0	1	F	0	NA	NA	0	29	0
10473	F	0	1	F	0	NA	NA	1	24	NA
10474	F	1	1	C	1	OneYearOrLess	1	1	21	NA
10475	F	1	0	C	1	OneYearOrLess	1	0	24	NA
10476	F	1	0	A	0	NA	NA	1	25	1
10477	F	1	0	C	0	NA	NA	0	27	0
10478	F	0	0	A	0	NA	NA	1	22	0
10479	F	1	0	E	0	NA	NA	1	22	NA
10480	M	1	1	B	1	OneYearOrLess	0	1	30	NA
10481	F	1	0	F	0	NA	NA	1	23	0
10482	M	0	1	A	0	NA	NA	0	27	0
10483	F	1	0	A	1	MoreOneYear	1	1	21	NA
10484	M	1	1	E	0	NA	NA	1	23	0
10485	F	0	1	F	1	NA	1	1	18	NA
10486	M	0	0	A	0	NA	NA	0	21	0
10487	M	0	1	C	0	NA	NA	1	25	NA
10488	F	1	0	A	1	OneYearOrLess	0	1	22	NA
10489	F	1	0	D	0	NA	NA	1	24	NA
10490	F	0	1	C	1	OneYearOrLess	0	0	31	NA
10491	M	1	0	D	1	MoreOneYear	1	0	20	1
10492	F	0	0	E	1	OneYearOrLess	1	1	24	0
10493	M	0	1	A	0	NA	NA	0	23	0
10494	M	1	0	C	1	MoreOneYear	0	1	19	NA
10495	F	0	0	E	0	NA	NA	1	23	NA
10496	F	1	0	C	0	NA	NA	1	23	1
10497	F	1	0	E	1	OneYearOrLess	0	0	19	NA
10498	M	1	1	F	1	OneYearOrLess	1	1	31	1
10499	F	0	0	F	1	MoreOneYear	0	1	21	NA
10500	F	0	1	A	1	NA	1	0	35	0
10501	F	0	1	F	1	OneYearOrLess	1	0	19	1
10502	F	0	0	E	1	MoreOneYear	1	1	23	NA
10503	F	1	0	A	0	NA	NA	0	25	NA
10504	F	1	0	A	0	NA	NA	1	26	0
10505	F	1	0	C	1	MoreOneYear	1	1	19	NA
10506	M	1	1	C	0	NA	NA	0	23	0
10507	F	0	1	C	0	NA	NA	1	23	NA
10508	M	1	1	F	1	OneYearOrLess	1	1	22	NA
10509	F	0	1	A	1	MoreOneYear	1	1	23	1
10510	M	1	1	B	0	NA	NA	1	22	0
10511	M	0	0	C	0	NA	NA	0	42	NA
10512	F	1	0	A	0	NA	NA	1	29	0
10513	F	0	0	C	1	MoreOneYear	0	1	21	NA
10514	F	1	0	E	0	NA	NA	1	25	0
10515	F	0	0	D	0	NA	NA	1	24	0
10516	F	1	0	A	0	NA	NA	0	22	0
10517	M	0	1	F	0	NA	NA	1	23	NA
10518	F	1	0	F	0	NA	NA	1	24	NA
10519	F	1	0	A	1	OneYearOrLess	0	1	19	1
10520	F	1	0	E	0	NA	NA	0	24	0
10521	F	1	0	A	0	NA	NA	0	23	0
10522	F	1	0	A	1	OneYearOrLess	1	1	18	1
10523	F	0	1	C	0	NA	NA	1	23	NA
10524	F	0	0	D	1	MoreOneYear	1	0	26	NA
10525	M	0	0	C	0	NA	NA	1	19	NA
10526	F	0	0	A	1	OneYearOrLess	1	0	23	NA
10527	M	1	1	A	1	OneYearOrLess	1	0	32	1
10528	M	0	0	A	1	NA	0	0	19	NA
10529	M	1	0	A	0	NA	NA	1	26	0
10530	F	0	1	A	1	OneYearOrLess	1	1	21	1
10531	F	0	0	C	0	NA	NA	1	21	0
10532	M	0	1	E	0	NA	NA	0	21	0
10533	F	1	0	E	0	NA	NA	1	24	NA
10534	M	1	1	A	0	NA	NA	1	29	0
10535	M	1	1	E	0	NA	NA	1	20	NA
10536	M	0	1	F	0	NA	NA	1	22	0
10537	F	1	0	A	1	OneYearOrLess	1	1	22	0
10538	M	1	0	C	1	OneYearOrLess	0	1	20	1
10539	M	1	0	A	0	NA	NA	1	27	1
10540	M	1	0	C	0	NA	NA	0	36	NA
10541	F	0	0	D	0	NA	NA	1	34	NA
10542	F	1	0	C	1	OneYearOrLess	1	1	24	0
10543	F	0	1	C	1	MoreOneYear	1	1	20	NA
10544	M	0	0	A	0	NA	NA	1	24	NA
10545	F	0	1	C	0	NA	NA	1	35	0
10546	F	0	1	A	0	NA	NA	1	31	NA
10547	F	1	1	A	0	NA	NA	0	26	0
10548	F	1	1	A	0	NA	NA	1	30	0
10549	F	1	0	C	0	NA	NA	1	27	NA
10550	M	0	0	A	0	NA	NA	1	23	0
10551	F	1	0	C	0	NA	NA	1	20	NA
10552	M	1	0	E	0	NA	NA	1	20	NA
10553	F	0	1	E	0	NA	NA	1	31	0
10554	F	1	1	E	0	NA	NA	1	24	NA
10555	F	1	0	A	1	OneYearOrLess	1	0	32	1
10556	F	1	1	C	0	NA	NA	1	23	NA
10557	F	0	0	A	0	NA	NA	0	19	0
10558	M	1	0	C	0	NA	NA	1	22	NA
10559	M	0	1	A	0	NA	NA	0	34	0
10560	F	1	0	C	1	OneYearOrLess	0	1	22	NA
10561	M	0	0	E	0	NA	NA	1	23	NA
10562	F	0	0	E	0	NA	NA	0	19	0
10563	M	0	1	C	0	NA	NA	1	23	NA
10564	F	1	0	A	1	MoreOneYear	0	1	22	0
10565	M	0	1	A	0	NA	NA	0	21	0
10566	F	0	0	A	0	NA	NA	1	21	1
10567	M	1	0	A	0	NA	NA	1	24	NA
10568	F	0	0	C	0	NA	NA	1	23	1
10569	F	0	0	A	0	NA	NA	1	19	NA
10570	F	1	0	C	0	NA	NA	1	26	NA
10571	F	0	0	A	0	NA	NA	0	21	NA
10572	F	0	1	A	0	NA	NA	0	40	0
10573	F	0	1	A	0	NA	NA	0	30	0
10574	F	1	1	A	0	NA	NA	0	25	NA
10575	M	0	0	D	0	NA	NA	1	23	NA
10576	M	1	0	C	0	NA	NA	1	20	0
10577	F	1	0	A	1	MoreOneYear	0	0	29	1
10578	F	1	1	A	1	OneYearOrLess	1	1	29	1
10579	M	1	0	C	0	NA	NA	1	26	NA
10580	F	1	0	A	1	MoreOneYear	1	1	25	1
10581	F	0	0	A	0	NA	NA	1	25	0
10582	M	0	1	A	0	NA	NA	0	22	0
10583	F	0	0	E	0	NA	NA	0	21	0
10584	F	1	0	E	0	NA	NA	0	16	NA
10585	F	1	1	A	0	NA	NA	1	21	0
10586	F	1	0	E	1	MoreOneYear	0	1	22	NA
10587	F	1	0	A	0	NA	NA	1	23	NA
10588	F	0	1	A	0	NA	NA	1	28	0
10589	F	1	0	A	1	MoreOneYear	0	1	20	1
10590	M	1	1	C	0	NA	NA	0	36	0
10591	M	0	0	E	0	NA	NA	1	27	0
10592	F	1	1	E	0	NA	NA	1	22	NA
10593	F	1	0	A	1	NA	1	1	22	NA
10594	F	0	1	A	1	OneYearOrLess	1	0	23	0
10595	F	1	1	C	0	NA	NA	1	30	NA
10596	M	0	1	A	1	MoreOneYear	1	1	19	NA
10597	M	1	0	C	0	NA	NA	0	27	NA
10598	F	0	0	E	0	NA	NA	1	26	0
10599	M	1	0	A	0	NA	NA	1	23	NA
10600	F	1	0	F	0	NA	NA	1	19	0
10601	F	1	1	F	0	NA	NA	1	25	NA
10602	F	0	1	E	1	MoreOneYear	1	1	21	1
10603	F	1	0	A	0	NA	NA	0	29	0
10604	M	0	1	C	0	NA	NA	1	21	NA
10605	M	1	0	C	0	NA	NA	0	17	1
10606	F	0	1	F	1	MoreOneYear	1	0	22	NA
10607	M	1	0	A	0	NA	NA	1	20	NA
10608	F	0	0	A	0	NA	NA	1	18	NA
10609	F	0	1	E	1	MoreOneYear	0	1	26	0
10610	F	0	1	A	0	NA	NA	0	21	0
10611	F	0	1	E	1	OneYearOrLess	1	1	22	NA
10612	F	0	1	B	1	NA	1	0	21	NA
10613	F	1	0	E	1	NA	1	0	21	NA
10614	M	0	0	B	0	NA	NA	0	19	NA
10615	F	0	0	B	0	NA	NA	0	20	0
10616	F	0	0	A	0	NA	NA	0	19	0
10617	M	0	1	B	0	NA	NA	1	23	1
10618	M	0	0	A	1	OneYearOrLess	1	1	21	NA
10619	F	1	1	A	0	NA	NA	0	20	0
10620	M	0	1	A	1	OneYearOrLess	1	0	26	0
10621	F	1	0	A	0	NA	NA	1	22	0
10622	F	1	1	F	0	NA	NA	0	31	NA
10623	F	0	0	C	0	NA	NA	0	26	NA
10624	F	0	0	A	0	NA	NA	1	22	NA
10625	F	1	1	C	1	OneYearOrLess	0	1	21	NA
10626	M	0	1	E	0	NA	NA	1	27	NA
10627	F	1	0	B	0	NA	NA	0	20	0
10628	F	1	0	E	0	NA	NA	1	25	0
10629	M	1	0	A	0	NA	NA	1	22	NA
10630	M	1	1	D	0	NA	NA	1	36	0
10631	F	1	0	A	0	NA	NA	0	18	NA
10632	F	0	1	A	0	NA	NA	1	22	NA
10633	M	1	1	D	0	NA	NA	1	26	NA
10634	M	1	0	C	0	NA	NA	1	22	0
10635	F	1	0	B	0	NA	NA	0	23	0
10636	F	1	0	F	0	NA	NA	0	29	0
10637	F	0	1	D	0	NA	NA	1	27	0
10638	M	0	0	A	0	NA	NA	1	23	NA
10639	M	0	1	E	0	NA	NA	1	23	NA
10640	M	1	0	A	0	NA	NA	0	22	0
10641	F	1	0	A	0	NA	NA	0	24	0
10642	F	0	1	A	1	OneYearOrLess	1	1	23	NA
10643	F	1	0	F	1	OneYearOrLess	0	1	22	NA
10644	F	1	0	A	0	NA	NA	1	24	0
10645	F	0	0	E	0	NA	NA	0	25	NA
10646	M	1	0	C	0	NA	NA	1	22	NA
10647	M	0	1	A	1	OneYearOrLess	1	0	34	1
10648	F	0	0	A	0	NA	NA	1	28	0
10649	M	1	0	C	0	NA	NA	1	24	NA
10650	F	1	0	C	0	NA	NA	0	28	NA
10651	F	0	0	A	1	MoreOneYear	1	0	26	0
10652	M	1	1	C	1	OneYearOrLess	0	1	20	NA
10653	M	0	1	C	0	NA	NA	1	19	NA
10654	F	0	1	A	0	NA	NA	0	23	NA
10655	M	1	1	F	1	MoreOneYear	1	1	27	1
10656	M	0	0	A	0	NA	NA	1	24	0
10657	F	1	0	F	1	MoreOneYear	1	0	26	1
10658	F	1	0	A	0	NA	NA	1	21	NA
10659	M	0	0	A	1	MoreOneYear	1	0	20	1
10660	F	0	1	A	1	MoreOneYear	1	1	23	1
10661	M	1	0	C	0	NA	NA	0	30	NA
10662	F	1	0	C	0	NA	NA	1	19	NA
10663	F	0	1	F	1	OneYearOrLess	1	1	21	0
10664	F	0	0	E	0	NA	NA	0	19	0
10665	F	0	0	A	0	NA	NA	0	24	0
10666	F	1	0	A	0	NA	NA	1	22	0
10667	M	1	0	A	0	NA	NA	1	25	NA
10668	F	0	1	F	1	NA	0	1	28	1
10669	M	1	0	C	0	NA	NA	1	17	NA
10670	F	0	0	C	1	OneYearOrLess	0	0	22	1
10671	M	0	1	F	1	OneYearOrLess	1	1	26	NA
10672	F	1	1	A	1	MoreOneYear	1	0	27	1
10673	M	1	0	F	1	OneYearOrLess	1	1	23	NA
10674	F	0	0	E	0	NA	NA	0	21	0
10675	F	1	0	F	0	NA	NA	0	18	NA
10676	F	0	0	A	0	NA	NA	1	21	1
10677	M	1	0	E	0	NA	NA	1	23	NA
10678	F	0	0	F	1	MoreOneYear	0	1	22	1
10679	F	1	0	F	0	NA	NA	1	20	NA
10680	F	0	0	F	1	NA	1	1	23	NA
10681	M	0	1	D	0	NA	NA	1	31	NA
10682	F	1	0	A	0	NA	NA	0	22	NA
10683	M	0	0	A	0	NA	NA	0	24	NA
10684	F	0	0	A	1	OneYearOrLess	1	0	24	NA
10685	F	1	0	C	0	NA	NA	1	22	0
10686	F	1	0	A	0	NA	NA	0	20	1
10687	M	0	0	C	0	NA	NA	0	21	NA
10688	M	1	0	A	0	NA	NA	0	16	NA
10689	M	0	0	A	0	NA	NA	1	26	0
10690	F	1	0	E	1	OneYearOrLess	1	1	16	NA
10691	F	1	1	A	1	MoreOneYear	0	1	28	1
10692	F	0	0	E	0	NA	NA	1	20	0
10693	F	1	1	D	0	NA	NA	0	23	0
10694	F	0	0	A	1	NA	1	1	18	NA
10695	F	1	1	A	0	NA	NA	1	22	1
10696	M	1	0	A	1	MoreOneYear	1	1	27	1
10697	M	1	0	A	0	NA	NA	1	23	1
10698	M	0	0	A	0	NA	NA	0	20	NA
10699	F	1	1	E	1	OneYearOrLess	1	0	26	NA
10700	M	1	0	C	0	NA	NA	1	22	NA
10701	F	0	1	A	1	OneYearOrLess	1	0	23	NA
10702	F	1	0	A	0	NA	NA	0	29	0
10703	F	1	0	E	1	OneYearOrLess	0	1	25	NA
10704	F	0	1	C	0	NA	NA	1	22	0
10705	F	1	0	A	1	OneYearOrLess	1	1	30	1
10706	M	1	0	C	0	NA	NA	1	20	NA
10707	M	0	0	A	0	NA	NA	0	40	NA
10708	M	0	1	E	0	NA	NA	1	23	NA
10709	F	1	0	C	0	NA	NA	1	25	0
10710	F	0	0	A	0	NA	NA	1	20	NA
10711	F	1	0	A	1	MoreOneYear	0	1	19	1
10712	F	1	0	C	0	NA	NA	1	23	0
10713	F	0	1	A	0	NA	NA	0	24	0
10714	M	1	0	C	1	OneYearOrLess	1	0	26	1
10715	M	0	0	A	1	OneYearOrLess	0	1	28	1
10716	F	0	0	A	0	NA	NA	1	24	NA
10717	F	1	1	A	1	OneYearOrLess	0	1	20	1
10718	M	1	1	E	0	NA	NA	0	38	NA
10719	M	1	0	A	0	NA	NA	1	28	NA
10720	F	0	0	C	0	NA	NA	1	27	0
10721	M	1	1	C	1	MoreOneYear	1	1	24	NA
10722	M	1	1	A	0	NA	NA	1	19	NA
10723	F	1	0	A	0	NA	NA	1	24	0
10724	F	1	1	A	0	NA	NA	0	22	NA
10725	F	0	0	A	1	OneYearOrLess	0	1	19	0
10726	F	1	0	C	0	NA	NA	1	22	NA
10727	M	1	0	C	0	NA	NA	1	29	NA
10728	M	0	0	C	0	NA	NA	0	23	NA
10729	M	0	0	F	0	NA	NA	0	20	0
10730	F	0	0	F	0	NA	NA	1	37	NA
10731	M	0	1	F	0	NA	NA	1	21	NA
10732	M	1	0	E	0	NA	NA	1	23	NA
10733	M	1	0	C	0	NA	NA	1	26	NA
10734	M	1	0	F	0	NA	NA	1	21	NA
10735	M	0	0	A	0	NA	NA	0	23	0
10736	F	1	0	A	0	NA	NA	1	26	1
10737	F	1	0	E	0	NA	NA	1	25	NA
10738	F	0	1	E	1	OneYearOrLess	1	0	45	1
10739	M	1	1	A	0	NA	NA	1	19	0
10740	M	1	1	E	1	OneYearOrLess	1	1	25	1
10741	M	0	1	E	0	NA	NA	0	21	NA
10742	M	1	0	A	0	NA	NA	1	22	NA
10743	M	0	0	A	0	NA	NA	0	35	NA
10744	F	1	0	A	0	NA	NA	1	20	NA
10745	F	1	0	C	0	NA	NA	1	31	NA
10746	F	1	0	A	0	NA	NA	1	22	0
10747	F	1	0	C	1	MoreOneYear	1	1	25	NA
10748	F	1	0	F	1	OneYearOrLess	0	1	24	NA
10749	M	0	0	E	0	NA	NA	1	27	NA
10750	M	1	0	F	1	MoreOneYear	0	0	26	0
10751	F	1	1	E	0	NA	NA	1	22	NA
10752	M	1	0	F	0	NA	NA	1	28	0
10753	F	1	0	A	0	NA	NA	0	28	NA
10754	F	0	1	E	0	NA	NA	0	26	NA
10755	M	0	1	F	1	MoreOneYear	1	0	23	NA
10756	M	0	0	A	0	NA	NA	1	24	0
10757	F	1	1	C	0	NA	NA	1	19	NA
10758	F	1	0	F	0	NA	NA	1	26	NA
10759	F	0	0	C	0	NA	NA	1	22	NA
10760	F	0	0	A	0	NA	NA	0	25	NA
10761	F	1	0	C	1	NA	0	0	22	NA
10762	F	1	0	E	0	NA	NA	1	20	0
10763	F	1	0	C	0	NA	NA	0	37	0
10764	F	1	0	C	0	NA	NA	1	24	NA
10765	F	1	0	A	0	NA	NA	1	20	1
10766	M	1	0	A	1	NA	0	1	27	1
10767	M	0	0	A	0	NA	NA	0	28	1
10768	M	1	1	E	0	NA	NA	1	25	0
10769	F	0	0	A	0	NA	NA	1	22	0
10770	F	1	0	E	0	NA	NA	1	36	0
10771	F	1	1	A	1	MoreOneYear	1	1	25	0
10772	M	1	0	A	0	NA	NA	0	31	0
10773	M	1	1	A	0	NA	NA	0	24	NA
10774	M	0	1	A	0	NA	NA	0	33	0
10775	F	1	0	C	0	NA	NA	1	30	NA
10776	F	0	0	A	0	NA	NA	0	19	0
10777	F	1	0	A	1	MoreOneYear	0	1	18	1
10778	M	0	1	A	0	NA	NA	0	24	0
10779	F	0	0	E	0	NA	NA	0	21	0
10780	M	0	0	A	0	NA	NA	1	31	NA
10781	F	1	0	A	0	NA	NA	1	22	1
10782	F	0	0	C	0	NA	NA	1	25	NA
10783	F	1	1	E	0	NA	NA	1	25	NA
10784	F	0	1	F	0	NA	NA	0	18	0
10785	F	1	0	B	0	NA	NA	1	20	0
10786	F	0	1	A	0	NA	NA	1	24	0
10787	M	0	0	E	0	NA	NA	1	21	NA
10788	F	0	0	C	1	NA	1	1	23	NA
10789	F	1	0	E	1	MoreOneYear	0	0	22	1
10790	F	0	1	E	1	OneYearOrLess	0	1	24	1
10791	F	0	0	E	1	MoreOneYear	1	1	29	0
10792	F	0	0	C	1	OneYearOrLess	1	1	17	1
10793	F	0	0	A	0	NA	NA	0	25	0
10794	F	0	0	E	1	MoreOneYear	1	0	21	1
10795	F	1	0	C	1	MoreOneYear	1	1	23	NA
10796	F	1	0	C	0	NA	NA	0	23	NA
10797	M	1	0	C	0	NA	NA	1	26	0
10798	M	0	1	G	0	NA	NA	0	19	0
10799	F	0	0	F	0	NA	NA	0	19	0
10800	F	0	0	F	1	MoreOneYear	1	0	24	0
10801	F	0	0	C	0	NA	NA	1	26	NA
10802	F	1	1	A	1	MoreOneYear	0	1	23	1
10803	M	0	0	E	0	NA	NA	0	31	NA
10804	F	0	0	A	0	NA	NA	1	31	NA
10805	F	1	1	E	0	NA	NA	1	24	1
10806	F	1	0	C	0	NA	NA	0	22	1
10807	F	0	1	A	0	NA	NA	1	28	NA
10808	F	0	0	D	1	MoreOneYear	1	0	18	NA
10809	M	1	0	A	1	OneYearOrLess	0	1	22	1
10810	M	0	0	C	0	NA	NA	1	35	NA
10811	M	0	0	C	0	NA	NA	1	22	NA
10812	F	1	0	D	1	MoreOneYear	1	1	29	1
10813	F	1	0	D	1	MoreOneYear	1	0	27	NA
10814	F	0	0	A	1	MoreOneYear	0	0	24	1
10815	F	0	0	C	1	MoreOneYear	0	0	24	1
10816	M	0	0	E	0	NA	NA	1	23	0
10817	M	0	1	C	0	NA	NA	0	26	NA
10818	F	0	0	F	0	NA	NA	1	27	0
10819	F	0	1	F	0	NA	NA	1	22	NA
10820	M	1	0	F	1	OneYearOrLess	0	0	24	NA
10821	F	0	1	D	1	MoreOneYear	1	1	19	1
10822	F	1	0	C	0	NA	NA	0	18	NA
10823	F	1	0	C	0	NA	NA	1	29	NA
10824	F	1	0	D	0	NA	NA	0	24	1
10825	M	1	0	G	1	OneYearOrLess	1	0	20	1
10826	F	0	1	C	0	NA	NA	1	15	NA
10827	M	1	0	D	0	NA	NA	1	26	0
10828	F	0	0	A	0	NA	NA	0	24	NA
10829	F	1	1	G	1	NA	0	1	16	NA
10830	F	0	1	D	1	OneYearOrLess	1	0	20	1
10831	F	1	0	E	1	OneYearOrLess	0	1	21	0
10832	F	0	1	A	0	NA	NA	0	20	0
10833	M	1	0	A	1	OneYearOrLess	1	1	21	0
10834	F	1	0	B	0	NA	NA	0	29	0
10835	F	1	1	A	0	NA	NA	1	21	0
10836	F	0	0	A	0	NA	NA	1	25	1
10837	F	1	0	E	0	NA	NA	1	20	NA
10838	F	1	0	C	0	NA	NA	1	22	NA
10839	F	1	0	C	0	NA	NA	1	26	NA
10840	F	1	0	E	1	MoreOneYear	0	1	27	NA
10841	F	1	0	E	0	NA	NA	1	23	1
10842	F	0	1	E	0	NA	NA	1	28	0
10843	M	1	0	E	0	NA	NA	1	23	NA
10844	F	1	1	A	0	NA	NA	0	38	0
10845	F	0	1	A	0	NA	NA	1	50	0
10846	F	0	1	A	1	MoreOneYear	1	1	24	1
10847	M	1	0	A	0	NA	NA	1	25	0
10848	F	1	0	A	1	OneYearOrLess	1	0	29	1
10849	F	1	0	A	0	NA	NA	1	21	0
10850	F	0	0	A	1	OneYearOrLess	1	1	19	NA
10851	F	1	0	A	0	NA	NA	1	19	0
10852	M	1	0	D	0	NA	NA	0	20	NA
10853	F	0	0	D	0	NA	NA	0	20	0
10854	F	1	0	C	1	OneYearOrLess	1	1	17	NA
10855	F	0	0	A	0	NA	NA	1	22	0
10856	M	1	0	C	0	NA	NA	1	21	NA
10857	F	0	0	F	0	NA	NA	1	23	NA
10858	F	0	0	A	1	OneYearOrLess	1	1	20	0
10859	F	1	0	E	0	NA	NA	1	25	0
10860	F	0	1	E	0	NA	NA	0	22	0
10861	F	0	1	E	1	MoreOneYear	1	1	22	NA
10862	F	1	0	C	0	NA	NA	0	41	0
10863	F	0	1	A	1	MoreOneYear	0	1	26	1
10864	M	0	1	A	1	MoreOneYear	1	0	25	NA
10865	F	1	0	C	0	NA	NA	1	24	NA
10866	M	1	0	C	1	OneYearOrLess	1	1	25	NA
10867	F	0	0	A	0	NA	NA	0	24	NA
10868	M	0	0	E	1	NA	1	1	23	NA
10869	M	0	1	D	0	NA	NA	0	47	0
10870	F	0	0	A	0	NA	NA	0	24	NA
10871	M	1	0	A	0	NA	NA	1	25	NA
10872	F	1	0	C	0	NA	NA	0	17	NA
10873	M	1	0	F	0	NA	NA	1	24	NA
10874	M	1	0	A	0	NA	NA	0	26	NA
10875	F	0	1	A	0	NA	NA	1	22	NA
10876	F	0	1	D	0	NA	NA	0	21	0
10877	M	1	0	A	1	OneYearOrLess	1	1	25	1
10878	M	0	0	A	1	OneYearOrLess	0	0	21	NA
10879	F	1	0	B	0	NA	NA	1	22	0
10880	M	1	0	A	0	NA	NA	1	21	NA
10881	M	0	1	E	0	NA	NA	1	21	0
10882	F	0	1	C	0	NA	NA	1	19	0
10883	F	0	1	A	0	NA	NA	1	23	0
10884	F	1	1	A	0	NA	NA	1	18	NA
10885	F	1	0	A	0	NA	NA	1	24	1
10886	M	1	0	A	1	OneYearOrLess	1	1	22	NA
10887	F	1	0	A	0	NA	NA	1	21	NA
10888	F	1	0	A	0	NA	NA	1	21	0
10889	F	1	0	A	1	OneYearOrLess	1	0	38	0
10890	F	1	0	C	1	OneYearOrLess	1	1	23	NA
10891	M	1	0	B	0	NA	NA	1	35	NA
10892	F	1	0	A	1	MoreOneYear	1	1	23	1
10893	F	1	0	E	0	NA	NA	0	21	1
10894	M	1	0	C	0	NA	NA	1	23	NA
10895	F	1	0	A	1	MoreOneYear	1	0	20	NA
10896	F	1	1	G	1	OneYearOrLess	1	1	22	NA
10897	F	1	0	C	1	NA	1	0	19	NA
10898	M	0	1	C	0	NA	NA	1	25	NA
10899	M	0	0	A	0	NA	NA	1	28	NA
10900	F	0	1	A	1	MoreOneYear	1	0	20	0
10901	F	1	1	A	0	NA	NA	1	26	0
10902	F	0	0	A	0	NA	NA	1	23	NA
10903	F	0	0	F	0	NA	NA	1	22	NA
10904	F	1	0	A	0	NA	NA	1	26	NA
10905	F	0	0	A	0	NA	NA	1	18	NA
10906	M	1	0	C	0	NA	NA	1	27	NA
10907	F	0	0	F	1	OneYearOrLess	1	1	21	1
10908	M	1	0	A	0	NA	NA	0	21	NA
10909	F	1	1	D	0	NA	NA	0	22	0
10910	M	0	1	A	0	NA	NA	0	30	0
10911	M	1	1	A	0	NA	NA	1	20	1
10912	F	1	0	C	0	NA	NA	1	27	NA
10913	F	1	0	A	1	MoreOneYear	1	1	29	1
10914	F	0	0	F	1	MoreOneYear	1	1	24	NA
10915	M	1	0	A	0	NA	NA	1	25	NA
10916	M	0	0	E	1	NA	0	0	19	NA
10917	F	0	1	A	1	OneYearOrLess	1	1	22	1
10918	F	1	0	F	0	NA	NA	0	25	NA
10919	F	0	0	A	1	OneYearOrLess	0	1	26	1
10920	M	1	0	F	0	NA	NA	1	25	0
10921	F	0	1	C	0	NA	NA	0	37	0
10922	F	0	1	C	0	NA	NA	1	25	NA
10923	M	0	0	E	0	NA	NA	1	23	0
10924	M	0	0	A	0	NA	NA	0	24	0
10925	F	1	0	A	0	NA	NA	0	25	0
10926	M	0	1	A	0	NA	NA	1	25	NA
10927	F	1	1	F	0	NA	NA	1	20	NA
10928	F	1	0	A	0	NA	NA	0	21	0
10929	F	0	0	E	1	NA	1	1	32	NA
10930	F	1	0	C	0	NA	NA	1	21	NA
10931	M	0	1	C	0	NA	NA	0	25	NA
10932	F	0	0	C	0	NA	NA	1	26	NA
10933	M	1	0	B	1	MoreOneYear	1	1	18	NA
10934	F	1	0	D	0	NA	NA	0	26	NA
10935	F	1	1	B	0	NA	NA	0	28	0
10936	F	1	0	C	0	NA	NA	1	20	NA
10937	M	1	0	C	0	NA	NA	1	35	NA
10938	M	0	0	A	0	NA	NA	1	23	0
10939	F	0	0	A	1	OneYearOrLess	0	0	21	1
10940	F	0	0	F	1	NA	1	1	20	NA
10941	F	1	0	A	0	NA	NA	0	18	NA
10942	M	1	0	A	0	NA	NA	1	26	0
10943	F	0	0	E	0	NA	NA	1	22	NA
10944	M	1	1	C	1	NA	1	1	15	NA
10945	F	1	0	C	0	NA	NA	0	25	1
10946	M	1	0	A	0	NA	NA	1	22	NA
10947	F	1	1	D	1	MoreOneYear	1	0	28	0
10948	F	0	0	A	0	NA	NA	1	18	NA
10949	F	0	0	A	0	NA	NA	0	24	NA
10950	F	0	1	A	0	NA	NA	1	35	NA
10951	F	0	0	D	1	MoreOneYear	1	1	19	NA
10952	M	0	1	C	0	NA	NA	1	29	NA
10953	F	0	0	A	0	NA	NA	1	21	NA
10954	M	1	1	C	0	NA	NA	1	19	NA
10955	F	0	0	C	0	NA	NA	0	21	NA
10956	M	0	1	A	1	MoreOneYear	1	1	26	0
10957	M	1	0	F	1	NA	0	1	27	NA
10958	F	0	1	A	0	NA	NA	1	36	0
10959	F	0	1	C	0	NA	NA	1	20	NA
10960	F	0	0	C	0	NA	NA	0	31	0
10961	F	0	1	E	0	NA	NA	0	20	NA
10962	M	1	1	C	0	NA	NA	1	28	NA
10963	F	1	0	E	1	OneYearOrLess	0	1	23	NA
10964	F	1	0	A	0	NA	NA	0	20	0
10965	F	0	0	A	1	MoreOneYear	1	0	20	1
10966	F	1	0	A	0	NA	NA	1	21	0
10967	M	0	0	C	0	NA	NA	0	27	1
10968	M	1	0	C	0	NA	NA	1	22	NA
10969	F	1	1	F	1	OneYearOrLess	1	0	21	1
10970	M	1	0	C	1	OneYearOrLess	0	0	27	NA
10971	F	1	0	A	0	NA	NA	0	28	0
10972	F	0	0	C	1	MoreOneYear	1	1	28	NA
10973	M	0	1	F	1	OneYearOrLess	0	0	25	NA
10974	F	1	0	A	1	MoreOneYear	1	1	24	0
10975	F	1	0	C	0	NA	NA	0	21	NA
10976	F	0	1	F	0	NA	NA	1	32	NA
10977	F	1	0	A	1	MoreOneYear	0	0	19	1
10978	M	1	0	F	0	NA	NA	0	21	NA
10979	F	0	0	E	1	NA	1	0	24	1
10980	F	0	1	F	0	NA	NA	0	24	NA
10981	F	1	0	E	1	OneYearOrLess	1	0	21	0
10982	M	0	1	C	0	NA	NA	1	20	NA
10983	M	1	0	E	0	NA	NA	1	21	0
10984	F	1	1	C	0	NA	NA	1	24	NA
10985	M	0	1	F	0	NA	NA	1	30	NA
10986	F	0	1	D	0	NA	NA	1	22	NA
10987	M	1	0	A	1	MoreOneYear	1	0	21	1
10988	F	0	0	C	0	NA	NA	1	23	NA
10989	F	1	1	A	0	NA	NA	1	23	0
10990	F	1	0	A	0	NA	NA	1	19	0
10991	M	1	0	A	1	OneYearOrLess	1	1	24	1
10992	M	1	0	A	1	OneYearOrLess	0	1	23	NA
10993	F	1	1	A	0	NA	NA	1	21	0
10994	M	1	0	F	0	NA	NA	0	21	0
10995	F	0	1	D	1	OneYearOrLess	1	0	20	1
10996	F	0	1	A	0	NA	NA	1	32	0
10997	F	1	0	F	1	MoreOneYear	1	0	19	1
10998	F	1	0	A	1	MoreOneYear	1	1	26	1
10999	F	1	0	A	1	OneYearOrLess	0	1	23	0
11000	F	0	1	F	0	NA	NA	1	21	1
11001	F	0	1	A	0	NA	NA	1	21	0
11002	F	0	1	E	0	NA	NA	0	27	NA
11003	F	1	0	A	0	NA	NA	1	22	0
11004	F	0	0	A	1	OneYearOrLess	1	0	27	1
11005	F	0	1	C	1	MoreOneYear	1	0	20	NA
11006	F	0	1	E	1	MoreOneYear	1	0	24	NA
11007	F	1	1	A	0	NA	NA	1	18	0
11008	F	0	0	A	0	NA	NA	1	23	0
11009	F	1	1	E	0	NA	NA	0	46	NA
11010	M	1	0	A	0	NA	NA	1	27	0
11011	F	1	0	C	0	NA	NA	1	24	NA
11012	F	1	0	A	1	OneYearOrLess	0	0	31	1
11013	F	1	0	B	0	NA	NA	0	27	0
11014	F	0	1	C	1	NA	0	0	23	1
11015	M	1	0	E	0	NA	NA	0	36	0
11016	F	1	1	C	0	NA	NA	1	26	0
11017	F	0	1	C	1	OneYearOrLess	0	0	19	0
11018	F	1	1	D	1	MoreOneYear	1	0	27	1
11019	F	0	1	F	0	NA	NA	0	19	0
11020	F	0	0	F	0	NA	NA	0	24	NA
11021	F	0	1	F	1	MoreOneYear	1	1	26	1
11022	M	0	0	A	0	NA	NA	1	22	NA
11023	F	1	1	C	0	NA	NA	1	19	1
11024	F	1	1	A	0	NA	NA	0	21	NA
11025	F	1	0	D	0	NA	NA	0	23	0
11026	M	0	1	A	0	NA	NA	1	21	NA
11027	F	1	0	E	0	NA	NA	1	17	NA
11028	F	0	0	A	0	NA	NA	0	22	0
11029	F	0	1	G	1	OneYearOrLess	1	0	22	NA
11030	M	1	0	A	1	OneYearOrLess	1	0	28	1
11031	F	1	0	A	0	NA	NA	0	23	NA
11032	F	0	1	C	1	OneYearOrLess	0	1	20	1
11033	M	0	0	E	0	NA	NA	0	33	NA
11034	F	1	0	C	0	NA	NA	1	25	NA
11035	F	1	1	D	0	NA	NA	1	21	NA
11036	F	1	0	C	0	NA	NA	1	21	NA
11037	F	0	1	A	0	NA	NA	0	39	NA
11038	F	0	0	A	1	OneYearOrLess	0	1	17	1
11039	M	1	0	C	0	NA	NA	0	22	0
11040	F	1	0	A	1	OneYearOrLess	1	0	31	1
11041	M	0	1	E	0	NA	NA	1	21	NA
11042	F	0	0	B	1	OneYearOrLess	1	1	26	NA
11043	F	0	0	C	0	NA	NA	0	30	0
11044	M	0	0	A	0	NA	NA	0	34	0
11045	F	1	1	E	0	NA	NA	0	34	NA
11046	M	1	0	F	1	MoreOneYear	0	1	18	1
11047	F	0	1	A	0	NA	NA	0	26	0
11048	F	0	0	G	1	OneYearOrLess	0	0	18	NA
11049	F	0	1	E	0	NA	NA	0	38	NA
11050	F	1	0	A	1	MoreOneYear	0	0	24	1
11051	F	0	0	A	0	NA	NA	1	35	0
11052	F	0	1	A	1	MoreOneYear	0	0	26	NA
11053	M	1	0	A	1	MoreOneYear	0	0	32	NA
11054	M	1	0	C	1	MoreOneYear	1	1	21	1
11055	F	1	0	C	0	NA	NA	1	23	0
11056	F	0	0	A	1	OneYearOrLess	0	0	23	1
11057	F	1	0	E	0	NA	NA	1	24	0
11058	F	1	0	C	0	NA	NA	1	24	NA
11059	F	0	0	A	1	OneYearOrLess	1	0	30	0
11060	M	1	0	C	1	MoreOneYear	0	1	24	NA
11061	F	0	0	A	0	NA	NA	1	21	0
11062	F	1	1	C	0	NA	NA	1	28	0
11063	F	1	0	A	1	OneYearOrLess	1	0	22	0
11064	M	0	1	A	0	NA	NA	1	23	0
11065	F	1	0	A	0	NA	NA	1	21	0
11066	F	0	0	C	0	NA	NA	0	22	NA
11067	M	1	0	C	0	NA	NA	1	22	NA
11068	F	0	1	E	0	NA	NA	0	24	0
11069	M	0	0	A	0	NA	NA	1	23	NA
11070	F	0	0	A	1	OneYearOrLess	0	0	21	1
11071	F	0	0	F	0	NA	NA	0	31	NA
11072	F	0	0	E	0	NA	NA	0	22	1
11073	F	0	1	B	0	NA	NA	0	17	1
11074	F	1	1	E	1	MoreOneYear	0	1	34	NA
11075	F	1	0	A	1	MoreOneYear	1	1	23	NA
11076	F	1	0	A	1	MoreOneYear	0	1	19	0
11077	F	1	0	A	1	OneYearOrLess	0	1	25	NA
11078	F	0	0	A	1	OneYearOrLess	1	0	22	NA
11079	F	1	0	B	1	MoreOneYear	1	0	22	1
11080	F	1	0	E	0	NA	NA	0	27	NA
11081	F	0	1	A	0	NA	NA	1	22	0
11082	M	1	0	A	1	OneYearOrLess	1	1	22	NA
11083	F	0	1	B	0	NA	NA	0	26	0
11084	F	1	0	C	0	NA	NA	1	26	NA
11085	F	1	0	F	0	NA	NA	1	24	NA
11086	F	0	1	G	0	NA	NA	1	19	NA
11087	M	1	0	F	0	NA	NA	0	24	NA
11088	M	1	0	A	1	MoreOneYear	0	0	20	1
11089	F	0	0	A	0	NA	NA	1	37	0
11090	M	1	0	A	0	NA	NA	1	30	1
11091	F	0	1	A	1	MoreOneYear	0	1	24	1
11092	M	0	0	C	0	NA	NA	1	30	NA
11093	F	1	1	C	0	NA	NA	1	24	0
11094	F	0	1	C	0	NA	NA	0	20	0
11095	F	0	1	A	0	NA	NA	0	39	0
